# Supplementary material for: The Performance of a Multi-Stage Surface Flow Constructed Wetland for the Treatment of Aquaculture Wastewater and Changes in Epiphytic Biofilm Formation
Source: Microorganisms. 2025 Feb 22;13(3):494. doi: 10.3390/microorganisms13030494 (PMC11944938; doi:10.3390/microorganisms13030494)
Supplement: Supplementary file 1 [file microorganisms-13-00494-s001.zip]

Archive with 1 entries (1 files):
- microorganisms-3427327-supplementary.pdf
